# Supplementary material for: Comprehensive Analysis of Mandibular Residual Asymmetry after Bilateral Sagittal Split Ramus Osteotomy Correction of Menton Point Deviation
Source: PLoS One. 2016 Aug 29;11(8):e0161601. doi: 10.1371/journal.pone.0161601 (PMC5003338; doi:10.1371/journal.pone.0161601)
Supplement: S1 Raw measurement data — (ZIP) [file pone.0161601.s004.zip]

Archive with 5 entries (4 files):
- Raw measurement data/
- Raw measurement data/Raw Data---Clinical measurement.xlsx
- Raw measurement data/Raw Data---Transversal discrepancy.xlsx
- Raw measurement data/Raw Data---Vertical discrepancy.xlsx
- Raw measurement data/Raw Data---volume measurement.xlsx
