# Supplementary material for: Comprehensive Analysis of Mandibular Residual Asymmetry after Bilateral Sagittal Split Ramus Osteotomy Correction of Menton Point Deviation
Source: PLoS One. 2016 Aug 29;11(8):e0161601. doi: 10.1371/journal.pone.0161601 (PMC5003338; doi:10.1371/journal.pone.0161601)
Supplement: S1 Raw measurement data — (ZIP) [file pone.0161601.s004.zip › Raw measurement data/Raw Data---Clinical measurement.xlsx]

## Sheet: ANB angle
patient ID	Virtual Me point correction group	Post-surgical group
1	-5.8	3.3
2	-3.3	2.5
3	-5.9	0.8
4	-3.3	2.5
5	-4.1	1.5
6	-5.7	1.6
7	-6.9	2.8
8	-7.2	2.7
9	-5.8	3.1
10	-6.1	3
11	-6	2.8
12	-3.4	3.4
13	-5.8	3.6
14	-3.1	2.3
15	-6	3.3
16	-3.4	4.7
17	-6.2	2.6
18	-4.9	2.5
19	-3.4	3.2
20	-6	1.8
21	-6.1	2.5
22	-1.4	3.9
23	-3.4	2.8
24	-6.1	3
25	-4	4.1
26	-5.9	3
27	-3.9	1.4
28	-2.6	3
29	-8.3	0.5
30	-3.3	2.5
31	-2.5	3.5
32	-5.2	2.9
33	-1.9	3.9
34	-5	2.6
35	-7.6	3
36	-7.4	3
37	-5.9	3.5
38	-3.9	3.2
39	-4.6	0.6
40	-4.5	1.9
41	-6.3	4.4
42	-5	2.5
43	-8.4	3.4
44	-6.7	1
45	-6.8	2.6

## Sheet: Deviation of dental midline
patient ID	Virtual Me point correction group	Post-surgical group
1	2.6	1
2	2.8	0.6
3	4.5	1
4	2.2	0.8
5	3.8	1
6	3.4	0.7
7	2.8	0.5
8	2.1	0.2
9	2.8	0.7
10	3	0.9
11	2.6	0.6
12	3.2	0.5
13	2.2	0.6
14	3	0.3
15	3.4	0.5
16	2.1	0.6
17	2.8	0.7
18	3.4	0.6
19	2.2	0.8
20	3.1	0.7
21	3.5	1.2
22	4	0.7
23	2.7	1.2
24	3.5	0.4
25	2	0.8
26	3.9	0.6
27	4	0.8
28	3.8	0.8
29	2.2	0
30	3.4	0.3
31	2.5	0.2
32	2.7	0.8
33	2.5	1.1
34	2	0.6
35	2.1	0.9
36	2.8	0.8
37	2.4	0.3
38	3.7	0.8
39	2.9	0.4
40	3.7	1.1
41	3.3	0.6
42	3.5	1.1
43	2.6	0.5
44	2	0.8
45	2.6	0.6

## Sheet: Deviation of Me point
patient ID	Virtual Me point correction group	Post-surgical group
1	4.7	1
2	7.2	0.3
3	5.4	2.2
4	4.5	2.2
5	4.3	0.5
6	5.7	2.2
7	4.9	1.7
8	5.2	1.8
9	5.9	1.6
10	4.7	1.9
11	6.1	1.6
12	7.3	0.5
13	4.8	0.7
14	4.4	0.3
15	4.5	0.8
16	5.7	0.8
17	5.1	1.2
18	5.9	1.4
19	5	1.4
20	4.8	1.9
21	5.7	1.8
22	6.7	2.1
23	4.7	2.8
24	5.3	2.4
25	5.1	0.7
26	5.2	0
27	5.6	2.2
28	6.6	0.3
29	4.7	1.6
30	4.8	1
31	7.1	3.1
32	4.4	1.5
33	5.4	1.2
34	7.6	1.5
35	4.3	1.7
36	5	1.5
37	6.2	1.1
38	4.9	0.7
39	5.2	1.8
40	4.7	0.6
41	4.9	0.8
42	5.4	2.5
43	4.7	1.3
44	7	1.5
45	4.7	2.2

## Sheet: Inclination of occlusal plane 
patient ID	Virtual Me point correction group	Post-surgical group
1	1	0.6
2	6.5	0.6
3	0.4	0
4	0.5	0.5
5	6.9	1.3
6	4.5	0.4
7	0.5	0.3
8	0	0
9	6.4	0.8
10	0.4	0
11	0.5	0.5
12	6.6	0.5
13	0	0
14	7.9	0.5
15	0.5	0.5
16	0	0
17	5	0.3
18	0	0
19	0	0.5
20	5.2	0.9
21	0.5	0.6
22	4.5	2
23	0.5	1
24	4.1	0.5
25	0.5	0.5
26	1	0.5
27	0.5	0.8
28	7.6	1
29	1.5	1.3
30	4.8	0.8
31	0.5	0.5
32	0.5	0.7
33	0.2	0.5
34	7.8	1.2
35	1	0.9
36	0.5	0.5
37	0.3	0.5
38	0.5	0.5
39	8.1	1
40	0.7	0
41	1	0.6
42	1	1
43	0.5	0.5
44	8.4	1
45	4.2	0.4
