# Supplementary material for: Comprehensive Analysis of Mandibular Residual Asymmetry after Bilateral Sagittal Split Ramus Osteotomy Correction of Menton Point Deviation
Source: PLoS One. 2016 Aug 29;11(8):e0161601. doi: 10.1371/journal.pone.0161601 (PMC5003338; doi:10.1371/journal.pone.0161601)
Supplement: S1 Raw measurement data — (ZIP) [file pone.0161601.s004.zip › Raw measurement data/Raw Data---Transversal discrepancy.xlsx]

## Sheet: Transversal Discrepancy
patient ID	Elongation SP	Normal SP	Elongation MB	Normal MB	Elongation MA	Normal MA
1	10.6	8.1	11.8	10.8	16.1	12.1
2	9.3	7.1	11.6	10.1	15.8	10.3
3	9.6	6.8	9.8	9.1	15.1	10.2
4	9.8	6.6	9.8	8.5	12.9	10.2
5	9.8	6.5	9.7	8.5	12.4	9.9
6	9.5	6.1	9.7	9.3	12.1	9.2
7	9.1	5.9	9.4	8.6	12	9.2
8	9.1	5.7	8.9	6.9	11.9	9.1
9	8.8	5.7	8.9	8.5	11.9	9.1
10	8.7	5.6	9	8.5	11.8	8.6
11	8.7	5.5	8.9	8.3	11	8.5
12	8.7	5.4	8.9	7.8	10.6	8.3
13	8.1	5.4	7.9	8.1	10.6	8.2
14	8	5.3	7.8	6	10.2	8
15	7.9	5.3	7.8	5.8	10.2	7.8
16	7.8	4.9	8.7	6.6	10.2	7.7
17	7.5	4.8	7.4	5.4	10.2	7.4
18	7.5	4.8	7.3	6.3	10.1	7.2
19	7.4	4.8	7.2	6.1	9.8	7
20	7.3	4.5	6.8	5.3	9.7	7
21	7.1	4.5	6.8	6.2	9.3	6.7
22	7	4.4	6.7	5.8	9.3	6.7
23	7	4.4	6.6	5.8	9.3	6.6
24	6.6	4.3	6.6	5.4	9.3	6.5
25	6.5	4.3	6.3	5.1	9.3	6.4
26	6.1	4.3	6.3	5	9.2	6.1
27	6	4	6.2	5.3	8.3	6.1
28	6	4	6.1	5.3	8.3	6
29	5.8	4	6.1	5	8.2	6
30	5.4	4	5.9	4.9	8	6
31	5.3	3.7	6.8	4.8	7.9	5.9
32	4.7	3.7	5.6	4.7	7.8	5
33	4.5	4.3	5.5	4.7	7.5	5.7
34	4.1	4.1	6.4	4.3	6.7	5.7
35	4.1	4.1	5.3	4.2	6.6	5.7
36	4	3.1	5.2	4.2	6.6	5.6
37	3.7	3	5	4.2	6.4	5.4
38	3.6	2.7	5	4.8	5.9	6
39	3.2	2.7	5.7	4.3	5.7	4.9
40	3	2.6	5.7	4.1	5.6	4.8
41	3.9	4.4	5.6	5.1	5.4	4.7
42	4.6	4.3	5.3	5	5.3	5
43	4.2	4.2	5.2	4.9	5.4	4.1
44	3.6	4.2	5.6	4.8	5.1	4.9
45	4	3.9	5.3	5	5.4	4.9
