# Supplementary material for: Comprehensive Analysis of Mandibular Residual Asymmetry after Bilateral Sagittal Split Ramus Osteotomy Correction of Menton Point Deviation
Source: PLoS One. 2016 Aug 29;11(8):e0161601. doi: 10.1371/journal.pone.0161601 (PMC5003338; doi:10.1371/journal.pone.0161601)
Supplement: S1 Raw measurement data — (ZIP) [file pone.0161601.s004.zip › Raw measurement data/Raw Data---Vertical discrepancy.xlsx]

## Sheet: Vertical discrepancy
patient ID	Elongation SP	Normal SP	Elongation MB	Normal MB	Elongation MA	Normal MA
1	80.2	78.25	79.4	77.8	76.9	76.1
2	73.3	75.05	79.1	79.5	74.9	71.1
3	85.6	82.15	76	72.9	69.2	68.8
4	81.8	80.65	78.8	76.5	76.4	74.9
5	78.5	77.65	78.6	75.7	75	74.4
6	80.1	76.95	72	70.2	69.3	68.1
7	84.7	83.45	77.2	75.2	71.2	67.2
8	82.2	81.05	75	74.5	72.1	65.1
9	78.6	77.15	75	73.3	72.1	71.3
10	76.8	75.65	75.7	72.1	69.2	68.6
11	78.1	77.55	77	74.9	73.5	71
12	76.2	74.45	74.9	73.9	69.4	68.8
13	78.3	78.55	75.2	75.5	73	71
14	72	70.65	82	79.2	75.2	71
15	84.8	82.75	75.7	75.5	71	70
16	85.6	84.55	75.7	72.7	72.1	71.6
17	80.9	80.35	78.4	72.9	73.3	72.7
18	79.8	77.65	76.9	76.3	74.3	72.2
19	76	74.95	77.7	69.1	75.7	73.6
20	85.1	84.15	75.7	75.4	74.6	73
21	79.3	74.35	76.7	76.7	75.3	72.6
22	76.4	75.25	83.4	79.6	75.9	74.1
23	81.8	79.65	77.4	78.9	75.6	74.5
24	78.9	78.95	77.2	75.5	72.3	68.9
25	80.1	79.55	74.1	75.2	72.9	72.1
26	78.5	79.45	76.9	72.6	72.2	71.2
27	75.8	74.65	77.9	77.8	76.4	75.5
28	74.4	77.85	78.7	73.7	69.1	67.5
29	78.6	77.85	75.5	75.2	75.1	73.6
30	88.3	86.35	76.1	75.8	70.7	65.9
31	82.5	82.15	85.1	83.7	71.9	65.3
32	73.7	72.95	78	77.1	74.7	72.5
33	75.7	75.55	85.9	78.2	68.4	67.9
34	76.1	75.65	78.4	78.9	72	70.9
35	74	73.75	81	72.7	71.5	69.6
36	78.3	77.65	78.3	77.3	75	72.2
37	78.4	77.35	74.6	75.9	73.5	67.2
38	76.8	76.55	78.9	71.8	72.9	72.5
39	78.7	77.45	78.7	77.6	74	68.7
40	76	74.15	76.3	73.1	72.8	71.1
41	85.3	84.85	78.9	75	74	72.3
42	84.3	83.35	74.1	74.9	66.1	65.7
43	80.9	77.55	77.3	75.5	71.4	70.4
44	77.6	75.45	79.6	74	71.3	70.4
45	84.3	78.65	78.3	73.5	74	72.2
