# Supplementary material for: Comprehensive Analysis of Mandibular Residual Asymmetry after Bilateral Sagittal Split Ramus Osteotomy Correction of Menton Point Deviation
Source: PLoS One. 2016 Aug 29;11(8):e0161601. doi: 10.1371/journal.pone.0161601 (PMC5003338; doi:10.1371/journal.pone.0161601)
Supplement: S1 Raw measurement data — (ZIP) [file pone.0161601.s004.zip › Raw measurement data/Raw Data---volume measurement.xlsx]

## Sheet: viutual Volume measurement
patient ID	Normal SP	Elongation SP	normal MB	Elongation MB	Normal MA	Elongation MA
1	3191.9	3571.9	9634.6	11657.3	1607.1	2045.3
2	3268.3	3614.5	9704.7	11780.5	1688.9	2087
3	3777.4	4295.4	10409.3	12682.7	2093.4	2576.7
4	3245.6	3599.4	9700.9	11726.9	1674.3	2087
5	3707.8	4253.3	10338.2	12521.3	2084.6	2540.1
6	3706.4	4252.3	10307.4	12437.2	2077.7	2517.4
7	3278.6	3643.6	9770.7	11879.6	1692.9	2109.6
8	3680.8	4170.9	10271.6	12416.8	2045.4	2456.1
9	3322.6	3692.4	9930.3	12007.3	1786.1	2181.4
10	3676.2	4113.9	10266.2	12414.1	2038.8	2452.6
11	3630.8	4060.7	10239.6	12381.8	2024.5	2427.3
12	3614.1	4039.3	10214.2	12375.3	2014.2	2424.9
13	3613.6	3989.7	10203.6	12370.7	1995.2	2423.7
14	3781.9	4304.5	10423.2	12684.7	2096.3	2598.2
15	3892.9	4375.7	10476.7	12790.8	2100.4	2647.3
16	3582.4	3961.3	10203.8	12347.2	1986.9	2419.7
17	3720.7	4270.4	10353.2	12651.6	2085.5	2550.3
18	3564.3	3958.4	10183.1	12338.4	1984.3	2387.8
19	3561.1	3944.5	10150.5	12326.8	1973.4	2380.2
20	3540.8	3939.9	10150.7	12303.1	1962.8	2366.2
21	3536.2	3909.6	10130.9	12264.5	1949.2	2363.4
22	3533.2	3888.8	10094.2	12249.6	1926.7	2358.5
23	3669.4	4110.2	10264.2	12400.8	2027.7	2431.1
24	3511.1	3880.3	10082.4	12238.3	1918.7	2329.4
25	3509.9	3868.6	10043.6	12225.2	1914.2	2311.3
26	3506.1	3865.3	10017.7	12205.9	1897.6	2309.3
27	3491.8	3863.6	10010.9	12205.4	1896.7	2300.9
28	3461.5	3861.2	10003.3	12180.6	1891.3	2271
29	3435.7	3858.6	9997.2	12147.7	1884.7	2265.5
30	3431.6	3857.4	9990.8	12113.8	1881.2	2265.2
31	3431.2	3839.8	9989.9	12109.3	1867.8	2260.2
32	3430.7	3803.8	9983.3	12098.1	1864.4	2257.2
33	3284.6	3684.8	9846.2	11918.8	1745.3	2120.1
34	3862.6	4374.7	10439.1	12720.9	2099.3	2619.2
35	3422.8	3783.4	9980.8	12090.3	1858.7	2256.1
36	3417.9	3766.3	9966.8	12070.6	1832.8	2248.5
37	3683.1	4209.7	10291.3	12424.8	2077.6	2489.5
38	3365.7	3726.7	9956.1	12046.3	1812.9	2206.9
39	3337.5	3700.4	9943.6	12013.8	1793.5	2203.2
40	3318.5	3690.4	9870.8	11984.4	1753.9	2169.3
41	3304.8	3687.4	9867.3	11946.9	1745.4	2162.6
42	3277.3	3618.8	9711.2	11876.2	1689.8	2099.1
43	3199.2	3588.3	9672.4	11725.1	1618.3	2051
44	3176.1	3532.4	9597.2	11640.6	1543.5	2005
45	3171.4	3456.1	9573.1	11522.8	1469.7	1951.7

## Sheet: Postsurgical volume measurement
patient ID	Post surgical Normal SP	Post surgical Elongation SP	post surgical normal MB	post surgical elongation MB	post surgical normal MA	post surgical elongation MA
1	3325.6	3416.3	9622.47	10291.5	1836.9	1737.4
2	3039.8	3304.1	9478.04	10348.1	1840.2	2064.5
3	3528.8	3683.7	10484	10337	1923	1927.8
4	3345.6	3604.3	9993.14	10364.2	1677.2	1646
5	3516.5	3292.3	10156.8	10247.1	2097.8	2058.4
6	3482.6	3480.5	10075	10169.3	1866.5	1729.9
7	3221.6	3504.6	10016.4	9846.09	1835.2	1862
8	3644.9	3242.3	9966.88	10163.2	2022	1831.8
9	3211.2	3429.5	9780.03	10192.5	1793.2	2425.9
10	3491.2	3463.6	9556.82	10014.8	1876.4	1878.4
11	3541.6	3311.1	9831.54	9925.88	1846.5	1982.5
12	3502.8	3539.3	10130.5	10095.6	1829.4	1374.2
13	3353.5	3419.9	9935.57	9694.59	1894.6	1888.6
14	3835.8	3590.5	10319.4	10548	1820.3	2035.2
15	3767.2	3459.4	10052.8	10250.1	1817.7	1891.1
16	3500.8	3688.5	10192.1	10503.6	1900.3	2228.5
17	3425.6	3686.9	10198.2	10159.2	2000.6	2068.7
18	3326.1	3247.2	9918.4	10382.4	2055.2	1766.7
19	3341.4	3471.5	10148.7	10236	2195.4	2166.7
20	3648.8	3575.5	10324.4	10231.9	1983.4	2050.1
21	3632.7	3685.1	10619.3	10022.8	1848.1	1974.2
22	3634.3	3773.8	10041.6	10518.8	2015	2016.5
23	3308.5	3771.5	10354.7	9974.36	1851	1915.9
24	3492.6	3482.2	9951.78	10204.6	1926.6	1667
25	3235.6	3166.7	9845.68	10046.1	1684	1963.1
26	3501.3	3316.5	10510.3	10609.6	1979.8	2300.8
27	3574.7	3252.7	9774.98	10179.4	1951.4	1999.7
28	3457.9	3935.1	10191.1	10080.4	1917	1988.3
29	3561.6	3341.9	10137.6	10161.2	1993	1833.2
30	3503.1	3614.6	10535.5	10009.7	1842.3	1973.8
31	3307.3	3426.5	9506.32	9935.98	1701.7	2026.5
32	3420.8	3642.7	10040.6	10929.8	1857.5	2065.3
33	3326.8	3523.3	10433.5	9605.71	1851.6	1647.2
34	3713.4	3432.3	10331.5	9877.4	1981	1948.8
35	3215.4	3312.3	9734.5	10692.5	1860.8	1905.4
36	3533.8	3184.5	10980.9	10324.8	1783.6	1932.7
37	3530.1	3222.2	9514.4	9763.27	2142.1	1790.4
38	3147.1	3180.5	10250.6	9898.61	2026.4	2384.7
39	3161.9	3562.6	10318.3	10004.7	1714.9	1528.3
40	2805.6	3425.8	9957.7	10457.1	1747.6	2047.5
41	3638.3	3748.9	10017.3	9877.4	1655.2	2180
42	3425.4	3782.5	10312.3	10331.9	1749.4	1924.4
43	3319.1	3632.6	9850.7	10205.6	2210.7	2074.3
44	3124.4	3508.1	10053.7	10110.7	1744.1	1993.2
45	3200.7	3231.8	9986.5	10476.3	1588.8	2110.5
